# Supplementary material for: Quantifying the impacts of symbiotic interactions between two invasive species: the tawny crazy ant (Nylanderia fulva) tending the sorghum aphid (Melanaphis sorghi)
Source: PeerJ. 2022 Dec 12;10:e14448. doi: 10.7717/peerj.14448 (PMC9753752; doi:10.7717/peerj.14448)
Supplement: Supplemental Information 4 [file peerj-10-14448-s004.xlsx]

## Sheet: ant_aphid_data
sample	year	host	aphid_placement_on_plant	aphid_density_end	aphid_biomass_mg_total	ant_treatment	aphid_position_biomass	tending_time_minutes
15a	2018	sugarcane	stem	57	4.11	ants	0.78	0.08
15b	2018	sugarcane	leaf	73	4.11	ants	3.29	0.82
15ca	2018	sugarcane	stem	49	8.01	none	6.34	0
15cb	2018	sugarcane	leaf	98	8.01	none	1.57	0
16a	2018	sorghum	stem	53	4.15	ants	2.89	0
16b	2018	sorghum	leaf	12	4.15	ants	0.77	0
16ca	2018	sorghum	stem	29	1.08	none	0.34	0
16cb	2018	sorghum	leaf	9	1.08	none	0.48	0
17a	2018	sorghum	stem	38	6.81	ants	2.2	9.06
17b	2018	sorghum	leaf	106	6.81	ants	4.49	5
17ca	2018	sorghum	stem	11	4.18	none	1.37	0
17cb	2018	sorghum	leaf	53	4.18	none	2.62	0
18a	2018	sugarcane	stem	69	5.49	ants	1.8	0.77
18b	2018	sugarcane	leaf	99	5.49	ants	2.38	1.51
18ca	2018	sugarcane	stem	35	3.97	none	1.47	0
18cb	2018	sugarcane	leaf	55	3.97	none	1.7	0
19a	2018	sorghum	stem	42	7.45	ants	5.14	0.05
19b	2018	sorghum	leaf	11	7.45	ants	1.8	0
19ca	2018	sorghum	stem	18	5.99	none	2.59	0
19cb	2018	sorghum	leaf	45	5.99	none	3.4	0
22a	2019	sugarcane	stem	7	2.84	ants	1.4	6.89
22b	2019	sugarcane	leaf	22	2.84	ants	1.32	3.86
22ca	2019	sugarcane	stem	4	3.26	none	2.23	0
22cb	2019	sugarcane	leaf	19	3.26	none	0.26	0
23a	2019	johnson_grass	stem	9	9.73	ants	3.36	4.53
23b	2019	johnson_grass	leaf	72	9.73	ants	3.17	2.11
23ca	2019	johnson_grass	stem	37	5.34	none	1.14	0
23cb	2019	johnson_grass	leaf	83	5.34	none	2.78	0
25a	2020	johnson_grass	stem	22	16.52	ants	9.66	8.72
25b	2020	johnson_grass	leaf	13	16.52	ants	0.81	0
25ca	2020	johnson_grass	stem	14	2.46	none	0.32	0
25cb	2020	johnson_grass	leaf	9	2.46	none	0.1	0
26a	2020	sugarcane	stem	76	6.02	ants	2.74	7.47
26b	2020	sugarcane	leaf	109	6.02	ants	2.57	0
26ca	2020	sugarcane	stem	87	6.19	none	3.49	0
26cb	2020	sugarcane	leaf	61	6.19	none	1.96	0
27a	2020	johnson_grass	stem	62	7.4	ants	4.05	9.72
27b	2020	johnson_grass	leaf	80	7.4	ants	2.23	4.24
27ca	2020	johnson_grass	stem	64	9.74	none	6.19	0
27cb	2020	johnson_grass	leaf	55	9.74	none	1.86	0
28a	2020	sugarcane	stem	119	6.36	ants	1.95	9.15
28b	2020	sugarcane	leaf	93	6.36	ants	3.91	1.98
28ca	2020	sugarcane	stem	87	7.42	none	3.73	0
28cb	2020	sugarcane	leaf	66	7.42	none	2.39	0
29a	2020	sugarcane	stem	22	1.3	ants	0.8	6.07
29b	2020	sugarcane	leaf	11	1.3	ants	0.48	0
29ca	2020	sugarcane	stem	58	3.64	none	2.56	0
29cb	2020	sugarcane	leaf	19	3.64	none	0.78	0
30a	2020	johnson_grass	stem	62	6.38	ants	3.96	2.52
30b	2020	johnson_grass	leaf	26	6.38	ants	1.85	0
30ca	2020	johnson_grass	stem	101	7.57	none	5.33	0
30cb	2020	johnson_grass	leaf	21	7.57	none	0.94	0
